# Supplementary material for: Testing the limits of pheromone stigmergy in high-density robot swarms
Source: R Soc Open Sci. 2019 Nov 6;6(11):190225. doi: 10.1098/rsos.190225 (PMC6894587; doi:10.1098/rsos.190225)
Supplement: Supplementary tables - performance of swarms in additional scenarios [file rsos190225supp2.xlsx]

## Sheet: logistic_fits
	Swarm performance
		No pheromone			Pheromone has significantly better performance
		Pheromone used			Pheromone has significantly worse performance
					Pheromone performance not significantly different performance
	Arena size: 3 x 2 m = 6m2														Arena size: 2.12 x 1.41 m = 3m2																Arena size: 3 x 2 m
																															Maximum threshold of 0.75 (1=saturation) before fresh pheromone laid
Table 2. Performance of real robotic swarms, in terms of fitted logistic curves. Replicated from main text for comparability with below simulation results.
	Area coverage
	Null		Pheromone					Null		Pheromone
Kilobots	L_max	std	L_max	std	p (different)	t		rate k	std	rate k	std	p (different)	t
64	30.223	1.3882	35.644	0.54756	0.00064436	-7.2659		0.010639	0.0035308	0.04713	0.011023	0.0016972	-6.3052
324	63.932	2.3123	65.549	1.8377	0.30685	-1.0952		0.0075488	0.0021252	0.020282	0.0030963	0.00024419	-6.7813
	Exploration
	Null		Pheromone					Null		Pheromone
Kilobots	L_max	std	L_max	std	p (different)	t		rate k	std	rate k	std	p (different)	t
64	72.076	4.8686	90.029	2.5496	0.00059764	-6.5334		0.0055331	0.00095417	0.0094899	0.0018727	0.0094998	-3.7652
324	96.23	1.8348	97.261	0.81828	0.34724	-1.027		0.0076069	0.0010203	0.0126	0.0022949	0.0086548	-3.9762
Table S1. Performance of simulated robotic swarms, in terms of fitted logistic curves with parameters L_max (maximum value) and logistic growth rate k. Pheromone decay r=0.005															Table S4. Performance of simulated robotic swarms, with same density as lefthand results but lower number of robots. Pheromone decay r=0.005. c.f. Figure S4.																Table S7. Performance of simulated robotic swarms, with same arena size as Tables S1-3, but threshold rule so pheromone deposited < 0.75. Pheromone decay r=0.005. c.f. Figure S7.
Standard deviation (std), and result of t-test provided (p and t value). Colour-coded green (yellow) for pheromone better (worse) performance than random walk. c.f. Figure S1.
	Pheromone decay constant r = 0.005															Pheromone decay constant r = 0.005																Pheromone decay constant r = 0.005
	Area coverage															Area coverage																Area coverage
	Null		Pheromone					Null		Pheromone						Null		Pheromone					Null		Pheromone							Null		Pheromone					Null		Pheromone
Kilobots	L_max	std	L_max	std	p (different)	t		rate k	std	rate k	std	p (different)	t		Kilobots	L_max	std	L_max	std	p (different)	t		rate k	std	rate k	std	p (different)	t			Kilobots	L_max	std	L_max	std	p (different)	t		rate k	std	rate k	std	p (different)	t
1	0.86637	0.061537	0.93707	0.1867	0.18041	-1.3929		-0.027183	0.13667	-0.0065633	0.13512	0.68072	-0.41552		1	1.6665	0.15693	1.8041	0.1497	0.017844	-2.5096		-0.0067628	0.18798	0.062364	0.07317	0.21017	-1.3014			1	0.86637	0.061537	0.90157	0.07339	0.1572	-1.4501		-0.027183	0.13667	-0.0028326	0.13697	0.62396	-0.49521
4	3.3538	0.1704	3.4192	0.15102	0.13128	-1.5316		0.016093	0.012868	0.023308	0.020524	0.12175	-1.5759		2	3.4267	0.24997	3.495	0.2826	0.39441	-0.85994		0.044384	0.071495	0.058866	0.06178	0.47194	-0.72566			4	3.3538	0.1704	3.3953	0.10919	0.28549	-1.0801		0.016093	0.012868	0.022704	0.014333	0.077853	-1.7975
16	11.53	0.68903	12.137	0.72779	0.0018621	-3.2613		0.0084957	0.0034722	0.011381	0.0063296	0.036766	-2.1524		8	11.938	0.63926	12.01	0.93833	0.73761	-0.33692		0.016231	0.011434	0.026836	0.024328	0.042725	-2.094			16	11.53	0.68903	12.033	0.68757	0.0073363	-2.779		0.0084957	0.0034722	0.010585	0.0056809	0.097477	-1.6902
64	33.377	2.1573	36.566	4.058	0.00064217	-3.6863		0.0047865	0.0010952	0.0058287	0.0019745	0.018276	-2.4526		32	36.06	1.8794	36.147	4.046	0.91722	-0.10458		0.0076258	0.0020211	0.010429	0.0056274	0.016084	-2.5246			64	33.377	2.1573	32.164	4.1832	0.17236	1.3875		0.0047865	0.0010952	0.0080169	0.0035129	3.7306e-05	-4.7277
144	53.312	3.6901	55.495	10.499	0.30574	-1.0396		0.0040855	0.0006356	0.0051634	0.0030135	0.07355	-1.8534		72	58.119	2.7597	58.592	5.7177	0.6901	-0.40149		0.0060021	0.0011658	0.0078721	0.0045847	0.040881	-2.1289			144	53.312	3.6901	47.429	10.385	0.0067322	2.8747		0.0040855	0.0006356	0.0068647	0.0032178	7.3644e-05	-4.563
256	68.138	3.1133	65.109	15.85	0.33739	0.97552		0.0036714	0.00046208	0.0053249	0.0030298	0.0090078	-2.8055		128	73.99	3.1128	68.077	14.251	0.036555	2.1828		0.0056748	0.0012393	0.0077816	0.0050785	0.037408	-2.1703			256	68.138	3.1133	55.35	8.1649	1.8736e-09	7.8809		0.0036714	0.00046208	0.0077666	0.0029039	2.1044e-08	-7.5001
324	73.45	3.6522	62.457	11.272	1.6219e-05	4.9959		0.0034737	0.00043481	0.0067908	0.0048271	0.00091597	-3.6857		162	79.016	1.8754	73.037	6.5033	3.5811e-05	4.7575		0.0057498	0.0010522	0.0072389	0.0037639	0.048059	-2.0519			324	73.45	3.6522	58.062	8.0592	1.1131e-11	9.3652		0.0034737	0.00043481	0.0070429	0.0040325	4.9798e-05	-4.7391
400	76.407	3.2521	66.785	9.5943	1.0887e-05	5.1148		0.0037481	0.00046715	0.0061886	0.0035547	0.00094826	-3.6657		200	83.361	1.9992	72.757	7.4855	1.7881e-08	7.3707		0.0051892	0.00087217	0.0088473	0.0052139	0.00078685	-3.7265			400	76.407	3.2521	62.834	9.2801	8.9235e-09	7.4331		0.0037481	0.00046715	0.0079035	0.0031333	7.0723e-08	-7.0638
	Exploration															Exploration																Exploration
	Null		Pheromone					Null		Pheromone						Null		Pheromone					Null		Pheromone							Null		Pheromone					Null		Pheromone
Kilobots	L_max	std	L_max	std	p (different)	t		rate k	std	rate k	std	p (different)	t		Kilobots	L_max	std	L_max	std	p (different)	t		rate k	std	rate k	std	p (different)	t			Kilobots	L_max	std	L_max	std	p (different)	t		rate k	std	rate k	std	p (different)	t
1	7.2458	3.0805	7.2089	3.5825	0.96654	0.042133		0.0048646	0.0041262	0.0096754	0.022232	0.26067	-1.1457		1	12.547	5.3026	10.247	4.333	0.084595	1.7581		0.0046874	0.004627	0.0089756	0.014957	0.15719	-1.447			1	7.2458	3.0805	7.1403	3.8097	0.90804	0.11604		0.0048646	0.0041262	0.0095273	0.022043	0.27145	-1.1197
4	17.638	3.8694	22.432	5.2841	0.00023785	-3.9418		0.0038746	0.00082325	0.0040163	0.00098233	0.55407	-0.59524		2	18.482	4.842	19.358	7.5053	0.59964	-0.52831		0.0042719	0.0011891	0.0058902	0.0050879	0.10503	-1.668			4	17.638	3.8694	21.839	5.9988	0.0026193	-3.1692		0.0038746	0.00082325	0.0049742	0.0027361	0.045837	-2.0724
16	36.226	4.1705	48.167	8.2894	1.6636e-08	-6.9301		0.0040012	0.00056295	0.004318	0.00098039	0.13815	-1.5088		8	41.04	6.5166	52.097	9.1158	2.2287e-06	-5.3136		0.0045499	0.0007433	0.0045425	0.0014812	0.98102	0.023929			16	36.226	4.1705	48.878	7.9533	1.6306e-09	-7.5871		0.0040012	0.00056295	0.0044084	0.00085334	0.036836	-2.1447
64	64.705	6.339	77.233	6.2643	3.2302e-10	-7.57		0.0039948	0.00043225	0.0047583	0.00080965	5.2059e-05	-4.4798		32	71.346	6.7566	79.612	9.6167	0.00039625	-3.7874		0.0045526	0.0005432	0.0056521	0.0014474	0.00047935	-3.8299			64	64.705	6.339	68.994	9.4815	0.04813	-2.0253		0.0039948	0.00043225	0.0056296	0.0011359	1.2991e-08	-7.2436
144	79.657	5.6925	84.418	8.5382	0.015773	-2.4984		0.0040565	0.00042391	0.0054733	0.0014517	1.5104e-05	-5.0453		72	87.449	4.5176	91.583	5.1253	0.0018895	-3.2584		0.004809	0.00057922	0.0061809	0.0015486	7.2103e-05	-4.468			144	79.657	5.6925	77.083	8.8753	0.19473	1.3145		0.0040565	0.00042391	0.006363	0.0014093	7.0785e-10	-8.4398
256	88.488	4.6935	87.047	8.6316	0.43395	0.78955		0.003889	0.00045206	0.0058541	0.0012857	3.3083e-09	-7.7648		128	94.652	2.6444	90.788	7.5148	0.013033	2.6122		0.0054372	0.00067509	0.0074501	0.0019843	9.1204e-06	-5.1717			256	88.488	4.6935	83.75	6.0531	0.0015556	3.3312		0.003889	0.00045206	0.0066532	0.0011933	5.5169e-14	-11.666
324	89.996	5.0324	85.614	6.3229	0.0050499	2.9206		0.0037773	0.00032103	0.0065503	0.0017521	1.832e-09	-8.3834		162	96.839	2.3021	93.617	4.8011	0.0022343	3.2583		0.0055665	0.00070504	0.0074493	0.0016217	1.1566e-06	-5.7338			324	89.996	5.0324	83.294	4.6651	2.2004e-06	5.2601		0.0037773	0.00032103	0.0069528	0.0011076	2.2872e-16	-14.829
400	90.711	4.1351	88.339	4.4131	0.038999	2.1123		0.0040872	0.00036612	0.0061425	0.0014741	2.5069e-08	-7.2871		200	98.076	1.7456	93.628	4.5841	1.9938e-05	4.8834		0.0052562	0.00056047	0.0080094	0.0019146	1.2917e-08	-7.4321			400	90.711	4.1351	85.359	3.818	3.6704e-06	5.1205		0.0040872	0.00036612	0.0072317	0.0011636	9.9887e-16	-13.882
Table S2. Performance of simulated robotic swarms, in terms of fitted logistic curves with parameters L_max (maximum value) and logistic growth rate k. Pheromone decay r=0.010															Table S5. Performance of simulated robotic swarms, with same density as lefthand results but lower number of robots. Pheromone decay r=0.010. c.f. Figure S5.																Table S8. Performance of simulated robotic swarms, with same arena size as Tables S1-3, but threshold rule so pheromone deposited < 0.75. Pheromone decay r=0.010. c.f. Figure S8.
Standard deviation (std), and result of t-test provided (p and t value). Colour-coded green (yellow) for pheromone better (worse) performance than random walk. c.f. Figure S2.
	Pheromone decay constant r = 0.010															Pheromone decay constant r = 0.010																Pheromone decay constant r = 0.010
	Area coverage															Area coverage																Area coverage
	Null		Pheromone					Null		Pheromone						Null		Pheromone					Null		Pheromone							Null		Pheromone					Null		Pheromone
Kilobots	L_max	std	L_max	std	p (different)	t		rate k	std	rate k	std	p (different)	t		Kilobots	L_max	std	L_max	std	p (different)	t		rate k	std	rate k	std	p (different)	t			Kilobots	L_max	std	L_max	std	p (different)	t		rate k	std	rate k	std	p (different)	t
1	0.86637	0.061537	0.87617	0.063411	0.67644	-0.42163		-0.027183	0.13667	0.013434	0.096776	0.36143	-0.92834		1	1.6665	0.15693	1.7536	0.18665	0.18349	-1.363		-0.0067628	0.18798	0.015323	0.1704	0.7433	-0.33072			1	0.86637	0.061537	0.89301	0.066438	0.24794	-1.1769		-0.027183	0.13667	-0.0011034	0.13288	0.58914	-0.54571
4	3.3538	0.1704	3.3696	0.22382	0.77215	-0.29119		0.016093	0.012868	0.023911	0.034885	0.28953	-1.0767		2	3.4267	0.24997	3.3702	0.17457	0.39325	0.8632		0.044384	0.071495	0.070175	0.053492	0.1866	-1.3434			4	3.3538	0.1704	3.4137	0.17172	0.19104	-1.3233		0.016093	0.012868	0.020813	0.015663	0.21839	-1.2449
16	11.53	0.68903	11.938	0.68813	0.027903	-2.2553		0.0084957	0.0034722	0.011552	0.0063283	0.027363	-2.2805		8	11.938	0.63926	12.071	0.73306	0.46717	-0.73214		0.016231	0.011434	0.026607	0.021304	0.027704	-2.2796			16	11.53	0.68903	11.923	0.67994	0.032905	-2.1855		0.0084957	0.0034722	0.012007	0.0068323	0.01766	-2.4675
64	33.377	2.1573	35.232	3.1038	0.01084	-2.6433		0.0047865	0.0010952	0.0065459	0.0030264	0.0056093	-2.944		32	36.06	1.8794	37.442	1.7872	0.006161	-2.8449		0.0076258	0.0020211	0.0087681	0.0029559	0.09594	-1.6973			64	33.377	2.1573	32.833	5.2356	0.61343	0.50949		0.0047865	0.0010952	0.0073202	0.0042354	0.0043958	-3.068
144	53.312	3.6901	55.269	7.4007	0.20955	-1.2741		0.0040855	0.0006356	0.0050188	0.0015275	0.004249	-3.038		72	58.119	2.7597	58.151	4.9866	0.9762	-0.030001		0.0060021	0.0011658	0.0085254	0.0038514	0.0018377	-3.3769			144	53.312	3.6901	48.536	8.624	0.0091472	2.7421		0.0040855	0.0006356	0.006413	0.0033355	0.00085121	-3.6914
256	68.138	3.1133	67.364	14.473	0.78756	0.27195		0.0036714	0.00046208	0.0049834	0.0019678	0.0020476	-3.3787		128	73.99	3.1128	68.41	8.9583	0.0031251	3.1686		0.0056748	0.0012393	0.0080147	0.0051809	0.024172	-2.3655			256	68.138	3.1133	52.565	7.584	3.8276e-12	10.077		0.0036714	0.00046208	0.0084885	0.0031781	9.0089e-09	-7.9399
324	73.45	3.6522	68.144	13.222	0.044974	2.0831		0.0034737	0.00043481	0.0058157	0.0043449	0.0071738	-2.8884		162	79.016	1.8754	76.738	6.8682	0.094227	1.7227		0.0057498	0.0010522	0.0065205	0.0031198	0.21568	-1.2606			324	73.45	3.6522	58.167	7.4309	1.2626e-12	9.9397		0.0034737	0.00043481	0.0074658	0.0034681	9.2698e-07	-6.1507
400	76.407	3.2521	71.931	17.252	0.1796	1.373		0.0037481	0.00046715	0.0055752	0.0033266	0.0064231	-2.9289		200	83.361	1.9992	75.346	7.6864	5.1505e-06	5.4351		0.0051892	0.00087217	0.0079322	0.0036892	0.00046388	-3.8965			400	76.407	3.2521	63.759	10.738	6.765e-07	6.0704		0.0037481	0.00046715	0.0082097	0.0039567	1.3137e-06	-6.0304
	Exploration															Exploration																Exploration
	Null		Pheromone					Null		Pheromone						Null		Pheromone					Null		Pheromone							Null		Pheromone					Null		Pheromone
Kilobots	L_max	std	L_max	std	p (different)	t		rate k	std	rate k	std	p (different)	t		Kilobots	L_max	std	L_max	std	p (different)	t		rate k	std	rate k	std	p (different)	t			Kilobots	L_max	std	L_max	std	p (different)	t		rate k	std	rate k	std	p (different)	t
1	7.2458	3.0805	7.6397	3.8612	0.66934	-0.42934		0.0048646	0.0041262	0.013082	0.032458	0.18633	-1.3525		1	12.547	5.3026	12.165	5.9316	0.8	0.25456		0.0046874	0.004627	0.01018	0.024935	0.25292	-1.1649			1	7.2458	3.0805	7.6246	4.8833	0.72543	-0.35324		0.0048646	0.0041262	0.014139	0.032371	0.13641	-1.5304
4	17.638	3.8694	20.111	7.2022	0.11034	-1.6292		0.0038746	0.00082325	0.0043802	0.0015873	0.13509	-1.5226		2	18.482	4.842	19.941	7.397	0.37851	-0.88853		0.0042719	0.0011891	0.0053336	0.004943	0.26903	-1.1246			4	17.638	3.8694	20.054	5.9241	0.071898	-1.8388		0.0038746	0.00082325	0.0054798	0.0028564	0.0063881	-2.9078
16	36.226	4.1705	44.808	7.4993	2.4661e-06	-5.3861		0.0040012	0.00056295	0.0040948	0.00064105	0.55696	-0.59085		8	41.04	6.5166	49.954	9.2167	8.7694e-05	-4.2528		0.0045499	0.0007433	0.0044932	0.0012118	0.83106	0.21451			16	36.226	4.1705	48.104	8.5996	4.0359e-08	-6.6929		0.0040012	0.00056295	0.0046846	0.0010845	0.0043106	-3.0119
64	64.705	6.339	76.46	7.0136	9.8876e-09	-6.6961		0.0039948	0.00043225	0.0049925	0.00089952	3.0958e-06	-5.3836		32	71.346	6.7566	83.624	6.3674	1.8619e-09	-7.1218		0.0045526	0.0005432	0.0049597	0.00081964	0.030268	-2.2295			64	64.705	6.339	69.802	10.649	0.03164	-2.2147		0.0039948	0.00043225	0.0054856	0.00081202	3.5912e-11	-8.7268
144	79.657	5.6925	88.806	8.6193	1.6221e-05	-4.77		0.0040565	0.00042391	0.0053125	0.00089127	2.5042e-08	-6.8535		72	87.449	4.5176	92.633	5.9933	0.00047681	-3.7197		0.004809	0.00057922	0.0063184	0.0015349	1.6147e-05	-4.9544			144	79.657	5.6925	79.23	7.9604	0.81522	0.23487		0.0040565	0.00042391	0.0062236	0.0013815	1.8738e-09	-8.0757
256	88.488	4.6935	89.534	7.3315	0.52038	-0.64739		0.003889	0.00045206	0.0056738	0.0012405	1.2904e-08	-7.2799		128	94.652	2.6444	93.088	6.4702	0.2354	1.2054		0.0054372	0.00067509	0.007122	0.0019455	9.1261e-05	-4.4059			256	88.488	4.6935	81.052	5.2629	4.7527e-07	5.6783		0.003889	0.00045206	0.0069569	0.0011569	8.3511e-16	-13.301
324	89.996	5.0324	88.73	6.3367	0.40292	0.84291		0.0037773	0.00032103	0.0060365	0.0014548	2.6199e-09	-8.1661		162	96.839	2.3021	96.057	2.9692	0.26737	1.1206		0.0055665	0.00070504	0.0070526	0.0013344	3.521e-06	-5.3029			324	89.996	5.0324	83.619	4.6311	5.2634e-06	5.0215		0.0037773	0.00032103	0.0072622	0.0011461	4.522e-17	-15.768
400	90.711	4.1351	89.298	5.3112	0.26346	1.1299		0.0040872	0.00036612	0.006008	0.0013362	1.3099e-08	-7.4663		200	98.076	1.7456	95.246	4.0775	0.0014113	3.4352		0.0052562	0.00056047	0.0076392	0.0016079	6.6426e-09	-7.5365			400	90.711	4.1351	87.002	4.8717	0.0028023	3.1254		0.0040872	0.00036612	0.0070212	0.0012736	1.1937e-13	-11.923
Table S3. Performance of simulated robotic swarms, in terms of fitted logistic curves with parameters L_max (maximum value) and logistic growth rate k. Pheromone decay r=0.0025															Table S6. Performance of simulated robotic swarms, with same density as lefthand results but lower number of robots. Pheromone decay r=0.0025. c.f. Figure S6.																Table S9 Performance of simulated robotic swarms, with same arena size as Tables S1-3, but threshold rule so pheromone deposited < 0.75. Pheromone decay r=0.0025. c.f. Figure S9.
Standard deviation (std), and result of t-test provided (p and t value). Colour-coded green (yellow) for pheromone better (worse) performance than random walk. c.f. Figure S3.
	Pheromone decay constant r = 0.0025															Pheromone decay constant r = 0.0025																Pheromone decay constant r = 0.0025
	Area coverage															Area coverage																Area coverage
	Null		Pheromone					Null		Pheromone						Null		Pheromone					Null		Pheromone							Null		Pheromone					Null		Pheromone
Kilobots	L_max	std	L_max	std	p (different)	t		rate k	std	rate k	std	p (different)	t		Kilobots	L_max	std	L_max	std	p (different)	t		rate k	std	rate k	std	p (different)	t			Kilobots	L_max	std	L_max	std	p (different)	t		rate k	std	rate k	std	p (different)	t
1	0.86637	0.061537	0.88881	0.058576	0.32279	-1.0059		-0.027183	0.13667	0.031656	0.044086	0.1309	-1.5815		1	1.6665	0.15693	1.7587	0.13519	0.091334	-1.7493		-0.0067628	0.18798	0.042636	0.054843	0.35525	-0.95227			1	0.86637	0.061537	0.89089	0.046321	0.24042	-1.1999		-0.027183	0.13667	-0.018845	0.1402	0.875	-0.1588
4	3.3538	0.1704	3.4413	0.26865	0.15768	-1.4366		0.016093	0.012868	0.017646	0.014798	0.68007	-0.41464		2	3.4267	0.24997	3.4212	0.28553	0.94386	0.070795		0.044384	0.071495	0.039358	0.089439	0.83157	0.21389			4	3.3538	0.1704	3.4136	0.15509	0.18245	-1.3506		0.016093	0.012868	0.022796	0.01442	0.078128	-1.797
16	11.53	0.68903	12.234	0.49516	4.6948e-05	-4.436		0.0084957	0.0034722	0.011237	0.0054449	0.028637	-2.2575		8	11.938	0.63926	12.089	0.80912	0.43322	-0.78948		0.016231	0.011434	0.026338	0.015708	0.0070873	-2.8014			16	11.53	0.68903	11.937	0.58162	0.018314	-2.4298		0.0084957	0.0034722	0.0085804	0.012903	0.97295	-0.034165
64	33.377	2.1573	37.378	12.092	0.095035	-1.7243		0.0047865	0.0010952	0.0058424	0.0030189	0.090055	-1.7433		32	36.06	1.8794	34.508	4.7235	0.10848	1.6438		0.0076258	0.0020211	0.012555	0.006886	0.00076095	-3.6991			64	33.377	2.1573	32.836	4.5413	0.56548	0.57937		0.0047865	0.0010952	0.0084125	0.003768	1.8604e-05	-4.9764
144	53.312	3.6901	49.224	7.382	0.013354	2.592		0.0040855	0.0006356	0.0062102	0.003471	0.0039719	-3.1323		72	58.119	2.7597	54.998	5.3499	0.0087167	2.7529		0.0060021	0.0011658	0.0088889	0.0052018	0.0074031	-2.868			144	53.312	3.6901	50.185	10.804	0.14899	1.475		0.0040855	0.0006356	0.0062026	0.0031195	0.0011374	-3.5812
256	68.138	3.1133	60.327	15.665	0.014661	2.5896		0.0036714	0.00046208	0.0060185	0.0034127	0.0011485	-3.6074		128	73.99	3.1128	62.95	8.8053	2.2235e-07	6.3659		0.0056748	0.0012393	0.010174	0.0053701	0.00011305	-4.3968			256	68.138	3.1133	56.429	9.2214	1.6997e-07	6.4785		0.0036714	0.00046208	0.0079162	0.0029609	1.5144e-08	-7.6278
324	73.45	3.6522	60.191	12.349	3.355e-06	5.5447		0.0034737	0.00043481	0.0074642	0.0046064	6.5603e-05	-4.6446		162	79.016	1.8754	67.344	6.6301	1.2937e-10	9.122		0.0057498	0.0010522	0.010213	0.0073816	0.0030361	-3.2234			324	73.45	3.6522	59.869	8.6338	1.7273e-09	7.8017		0.0034737	0.00043481	0.0079196	0.0040718	2.233e-06	-5.8467
400	76.407	3.2521	64.675	8.4804	3.0904e-08	6.9558		0.0037481	0.00046715	0.0061653	0.0035998	0.0011755	-3.5859		200	83.361	1.9992	72.529	8.6747	2.1902e-07	6.5526		0.0051892	0.00087217	0.010908	0.0071329	0.00017466	-4.2854			400	76.407	3.2521	61.732	5.8656	2.1676e-15	11.783		0.0037481	0.00046715	0.0082076	0.0025771	2.5107e-10	-9.1692
	Exploration															Exploration																Exploration
	Null		Pheromone					Null		Pheromone						Null		Pheromone					Null		Pheromone							Null		Pheromone					Null		Pheromone
Kilobots	L_max	std	L_max	std	p (different)	t		rate k	std	rate k	std	p (different)	t		Kilobots	L_max	std	L_max	std	p (different)	t		rate k	std	rate k	std	p (different)	t			Kilobots	L_max	std	L_max	std	p (different)	t		rate k	std	rate k	std	p (different)	t
1	7.2458	3.0805	6.8878	3.5493	0.68621	0.40613		0.0048646	0.0041262	0.010502	0.022485	0.20168	-1.3056		1	12.547	5.3026	10.532	5.3118	0.16487	1.4077		0.0046874	0.004627	0.010003	0.015213	0.086527	-1.7662			1	7.2458	3.0805	7.7867	4.287	0.58346	-0.55174		0.0048646	0.0041262	0.0092602	0.022173	0.30204	-1.0495
4	17.638	3.8694	20.72	5.2852	0.014257	-2.5341		0.0038746	0.00082325	0.0045388	0.0016064	0.053935	-1.9813		2	18.482	4.842	20.173	8.1431	0.34136	-0.96116		0.0042719	0.0011891	0.0059054	0.0045977	0.072968	-1.8524			4	17.638	3.8694	22.379	5.6357	0.00047145	-3.7352		0.0038746	0.00082325	0.0046206	0.0022141	0.097447	-1.7006
16	36.226	4.1705	49.193	8.0263	1.0834e-09	-7.7203		0.0040012	0.00056295	0.0043346	0.00060621	0.034157	-2.1698		8	41.04	6.5166	53.575	8.1234	2.5805e-08	-6.482		0.0045499	0.0007433	0.0044959	0.0010305	0.81995	0.22875			16	36.226	4.1705	46.612	9.6652	4.5074e-06	-5.3132		0.0040012	0.00056295	0.0048018	0.0010301	0.00063647	-3.6726
64	64.705	6.339	72.445	9.5069	0.0006259	-3.6477		0.0039948	0.00043225	0.005091	0.0012574	8.2988e-05	-4.4396		32	71.346	6.7566	77.156	12.124	0.029049	-2.2542		0.0045526	0.0005432	0.0059389	0.0017335	0.00023031	-4.1096			64	64.705	6.339	70.679	9.47	0.0067786	-2.8233		0.0039948	0.00043225	0.0061171	0.0014719	1.2198e-08	-7.4501
144	79.657	5.6925	80.188	7.8045	0.76822	-0.29622		0.0040565	0.00042391	0.0058701	0.0014722	2.9016e-07	-6.3749		72	87.449	4.5176	86.358	8.0615	0.52809	0.6358		0.004809	0.00057922	0.0065217	0.0017504	1.5635e-05	-5.0024			144	79.657	5.6925	80.289	10.151	0.77113	-0.29264		0.0040565	0.00042391	0.0058117	0.001319	6.5452e-08	-6.8228
256	88.488	4.6935	83.992	6.8165	0.0051098	2.9253		0.003889	0.00045206	0.0060897	0.0014157	2.2806e-09	-7.9743		128	94.652	2.6444	89.105	6.5817	0.00014919	4.2118		0.0054372	0.00067509	0.0078378	0.0020791	9.9742e-07	-5.914			256	88.488	4.6935	83.221	6.1013	0.0005292	3.6843		0.003889	0.00045206	0.0068298	0.0012403	3.0672e-14	-11.996
324	89.996	5.0324	84.764	5.6253	0.0004364	3.7334		0.0037773	0.00032103	0.0066753	0.0017461	6.4154e-10	-8.7903		162	96.839	2.3021	90.289	4.6335	2.5071e-08	6.8173		0.0055665	0.00070504	0.0079884	0.0018743	1.2665e-07	-6.5129			324	89.996	5.0324	84.386	5.6037	0.00017677	4.0115		0.0037773	0.00032103	0.0072018	0.001228	6.963e-16	-14.53
400	90.711	4.1351	86.127	4.6262	0.00019776	3.9777		0.0040872	0.00036612	0.0063293	0.0013507	5.3482e-10	-8.6283		200	98.076	1.7456	93.531	5.1476	6.9326e-05	4.5025		0.0052562	0.00056047	0.0081506	0.0020452	1.8222e-08	-7.3502			400	90.711	4.1351	86.781	4.7328	0.0013644	3.3676		0.0040872	0.00036612	0.0072924	0.0010778	4.1474e-17	-15.164
